# Supplementary material for: Experimental validation of the prestretch-strain relationship as a non-invasive index of left ventricular myocardial contractility
Source: PLoS One. 2020 Feb 26;15(2):e0228027. doi: 10.1371/journal.pone.0228027 (PMC7043779; doi:10.1371/journal.pone.0228027)
Supplement: S1 Dataset — (XLSX) [file pone.0228027.s001.xlsx]

## Sheet: Sheet1
	Baseline							Increased afterload
	SBP	HR	EDV	ESV	EF	SV	SBP	HR	EDV	ESV	EF	SV
P5	100	59	70	27	63	43	125	48	88	45	49	33
P8	108	73	62	29	54	33	139	70	80	46	42	34
P11	123	76	57	25	56	32	140	69	72	43	42	29
P13	100	71	76	36	52	40	130	60	84	50	40	34
P14	100	93.0233	59	25	58	34	180	96	77	43	44	34
P16	105	76	61	26	57	35	134	71	63	41	34	22
P19	108	75	66	33	51	33	115	66.0066	64	43	33	21
P20	128	72	64	24	62	40	170	70	64	32	49	32
P21	60	56	50	17	66	33	70	53	60	31	48	29
P22	95	79	67	30	55	37	125	72	73	41	43	32
P10	100	113	84	42	50	42	159	103	88	54	38	34
P14	100	111	56	27	51	29	150	117	66	32	51	34
P16	115	90	56	26	54	30	134	91	65	34	47	31
P19	110	87	72	40	32	44	145	113	74	49	24	33
P20	128	72	64	24	62	40	159	89	73	40	33	17
P22	95	82	60	28	53	32	127	99	67	37	45	29
	Baseline							Increased contractility
	SBP	HR	EDV	ESV	EF	SV	SBP	HR	EDV	ESV	EF	SV
P2	90	39	64	30	53	34	120	81	61	25	59	36
P20	128	71.599	64	30	53	34	144	103	55	21	62	34
P21	84	84.0336	48	22	55	26	134	100	40	11	72	29
P22	95	75.3769	75	32	57	43	114	90	65	16	76	49
P23	93	71	52	21	60	31	73	100	47	17	64	30
P19	108	115	60	30	50	30	115	109	55	20	62	35
		ESPVR	PRSW	PreSS
IAB	P5	-0.1576	-0.154	0.237
	P8	0.1605	-0.1559	0.26
	P11	0.64	0.2511	-0.21
	P13	0.12	-0.0224	-0.05
	P14	0.5967	0.2272	0.007
	P16	0.3126	-0.0222	-0.006
	P19	1.6092	0.437	-0.145
	P20	1.6506	0.3898	-0.269
	P21	0.1159	0.9579	-0.29
	P22	1.92	0.193	-0.34
IAP	P19	0.4091	0.0392	-0.266
	P20	0.7939	-0.0403	-0.34
	P22	-1.29	-0.11	0.4
ANSB	P10	-0.31	-0.1122	0.1016
	P14	0.7525	0.1729	-0.102
	P16	0.3386	0.1148	0.079
IC	P2	1.7901	0.9657	-0.5857
	P20	0.7	0.2511	-0.4515
	P21	2.2737	0.6714	-0.2119
	P22	0.0747	0.0371	0.057
	P23	0.9115	0.2568	-0.045
	P19	0.0703	0.1054	-0.16
